# Supplementary material for: Green Preparation and Functional Properties of Reinforced All-Cellulose Membranes Made from Corn Straw
Source: Membranes (Basel). 2024 Jan 5;14(1):16. doi: 10.3390/membranes14010016 (PMC10821472; doi:10.3390/membranes14010016)
Supplement: Supplementary file 1 [file membranes-14-00016-s001.zip]

Archive with 1 entries (1 files):
- membranes-2739022-supplementary.pdf
